# Supplementary material for: Galangin Exhibits Neuroprotective Effects in 6-OHDA-Induced Models of Parkinson’s Disease via the Nrf2/Keap1 Pathway
Source: Pharmaceuticals (Basel). 2022 Aug 17;15(8):1014. doi: 10.3390/ph15081014 (PMC9413091; doi:10.3390/ph15081014)
Supplement: Supplementary file 1 [file pharmaceuticals-15-01014-s001.zip]

Archive with 1 entries (1 files):
- Figure S1. Full-length Western blotting images in Figures 5E and 6..pdf
